# Supplementary material for: Molecular “Yin-Yang” Machinery of Synthesis of the Second and Third Fullerene C60 Derivatives
Source: Micromachines (Basel). 2025 Jun 30;16(7):770. doi: 10.3390/mi16070770 (PMC12299826; doi:10.3390/mi16070770)
Supplement: Supplementary file 1 [file micromachines-16-00770-s001.zip]

Archive with 1 entries (1 files):
- micromachines-3699158-supplementary.pdf
